# Supplementary material for: Prognostic Factors and Survival Outcomes in Resected Biliary Tract Cancers: A Multicenter Retrospective Analysis
Source: Cancers (Basel). 2025 Jul 23;17(15):2445. doi: 10.3390/cancers17152445 (PMC12346334; doi:10.3390/cancers17152445)
Supplement: Supplementary file 1 [file cancers-17-02445-s001.zip]

Archive with 1 entries (1 files):
- cancers-3730761-supplementary.pdf
